# Supplementary material for: The Removal of Pb2+ from Aqueous Solution by Using Navel Orange Peel Biochar Supported Graphene Oxide: Characteristics, Response Surface Methodology, and Mechanism
Source: Int J Environ Res Public Health. 2022 Apr 15;19(8):4790. doi: 10.3390/ijerph19084790 (PMC9032524; doi:10.3390/ijerph19084790)
Supplement: Supplementary file 1 [file ijerph-19-04790-s001.zip]

Archive with 1 entries (1 files):
- ijerph-1591315-supplementary.pdf
